# Supplementary material for: Genetic Modulation of Initial Sensitivity to Δ9-Tetrahydrocannabinol (THC) Among the BXD Family of Mice
Source: Front Genet. 2021 Jul 23;12:659012. doi: 10.3389/fgene.2021.659012 (PMC8343140; doi:10.3389/fgene.2021.659012)
Supplement: Supplementary file 4 [file Table_1.XLSX]

## Sheet: SupplementalTable1
Strain	Sex	N	Mean Age (d)	SD Age (d)	Min Age (d)	Max Age (d)	Litter Number	Number of Cohorts	Number of Batches
BXD1	F	0	NA	NA	NA	NA	NA	NA	NA
BXD1	M	2	72	0	72	72	1	1	2
BXD11	F	0	NA	NA	NA	NA	NA	NA	NA
BXD11	M	1	75	NA	75	75	1	1	1
BXD14	F	3	76.6667	4.6188	74	82	2	1	2
BXD14	M	5	77.2	4.38178	74	82	2	1	4
BXD15	F	0	NA	NA	NA	NA	NA	NA	NA
BXD15	M	4	85	5.7735	80	90	2	1	2
BXD16	F	3	107.333	4.6188	102	110	2	2	3
BXD16	M	3	111.333	32.3316	74	130	2	2	3
BXD43	F	5	102.4	40.4759	57	138	3	3	5
BXD43	M	2	79	19.799	65	93	2	2	2
BXD44	F	3	107	28.5832	75	130	3	3	3
BXD44	M	3	130.333	12.7017	123	145	2	2	3
BXD48a	F	3	128.667	8.0829	124	138	1	2	3
BXD48a	M	4	108	30.3535	67	131	3	3	4
BXD62	F	3	127.333	11.547	114	134	1	2	3
BXD62	M	3	139.333	8.0829	130	144	1	2	3
BXD66	F	3	125.667	2.3094	123	127	2	2	3
BXD66	M	2	92	31.1127	70	114	2	2	2
BXD71	F	2	121.5	9.19239	115	128	1	2	2
BXD71	M	2	138.5	4.94975	135	142	1	2	2
BXD73	F	3	91.6667	37.5278	70	135	2	2	3
BXD73	M	3	122	19.975	105	144	2	3	3
BXD73a	F	3	124	39.8372	78	147	2	2	3
BXD73a	M	3	123.333	11.547	110	130	2	2	3
BXD74	F	3	122	27.7128	90	138	2	2	3
BXD74	M	3	119.333	44.456	68	145	2	2	3
BXD75	F	3	142.333	8.0829	133	147	1	2	3
BXD75	M	3	154.333	1.1547	153	155	2	1	2
BXD77	F	3	152	0	152	152	1	1	2
BXD77	M	3	134.667	8.0829	130	144	1	2	3
BXD83	F	2	86	0	86	86	1	1	2
BXD83	M	3	140	22.5167	114	153	2	2	3
BXD87	F	3	123	35.6791	82	147	2	3	3
BXD87	M	3	107.333	21.9393	82	120	2	2	3
BXD100	F	3	136.333	8.0829	127	141	1	2	3
BXD100	M	3	117.333	2.88675	114	119	2	2	3
BXD101	F	4	121	20.9125	93	137	2	3	4
BXD101	M	3	139.333	8.0829	130	144	1	2	3
